# Supplementary material for: Mercury Bioaccumulation in Mangrove Oysters (Crassostrea rhizophorae) (Guilding, 1828) and Associated Human Exposure from the Parnaíba River Delta, Equatorial Coast of Brazil
Source: Toxics. 2025 Aug 14;13(8):678. doi: 10.3390/toxics13080678 (PMC12390040; doi:10.3390/toxics13080678)
Supplement: Supplementary file 1 [file toxics-13-00678-s001.zip]

Archive with 1 entries (1 files):
- toxics-3762812-supplementary.pdf
